# Supplementary material for: Ionic Liquid-Based Polymer Matrices for Single and Dual Drug Delivery: Impact of Structural Topology on Characteristics and In Vitro Delivery Efficiency
Source: Int J Mol Sci. 2024 Jan 20;25(2):1292. doi: 10.3390/ijms25021292 (PMC10816880; doi:10.3390/ijms25021292)
Supplement: Supplementary file 1 [file ijms-25-01292-s001.zip]

Archive with 1 entries (1 files):
- ijms-2797518-supplementary.pdf
